# Supplementary material for: Investigation into the Feasibility of a Synergistic Photocatalytic Degradation Process for Fracturing Flowback Fluid Streams Utilizing O3 and Ti/Ni Composite Materials
Source: Molecules. 2025 Mar 31;30(7):1568. doi: 10.3390/molecules30071568 (PMC11990793; doi:10.3390/molecules30071568)
Supplement: Supplementary file 1 [file molecules-30-01568-s001.zip]

Archive with 7 entries (7 files):
- 0501.tif
- 0505.tif
- 0704.tif
- 0706.tif
- 0707.tif
- 0802.tif
- 0805.tif
